# Supplementary material for: Do Comorbidities and Daily Medication before SARS-CoV-2 Infection Play a Role in Self-Reported Post-Infection Symptoms?
Source: J Clin Med. 2022 Oct 25;11(21):6278. doi: 10.3390/jcm11216278 (PMC9657459; doi:10.3390/jcm11216278)
Supplement: Supplementary file 1 [file jcm-11-06278-s001.zip]

Archive with 1 entries (1 files):
- jcm-1912479-supplementary.pdf
